# Supplementary material for: Identification of endometrial cancer methylation features using combined methylation analysis methods
Source: PLoS One. 2017 Mar 9;12(3):e0173242. doi: 10.1371/journal.pone.0173242 (PMC5344376; doi:10.1371/journal.pone.0173242)
Supplement: S1 Table — (XLSX) [file pone.0173242.s003.xlsx]

## Sheet: Patient characteristics
Table S1 - Cohort characteristics
Sample ID	FIGO Stage	Grade	MSI status	MLH1 methylation status	promoter CGI methylation signal (RPM)	Methylation classification (discovery set)	Methylation classification (technical validation set)
T-1191	2A	1	MSS	U	2197.87	CGI-L
T-1193	2B	1	MSS	U	2448.87	CGI-L	CGI-L
T-0065	1B	2	MSS	U	2496.11	CGI-L
T-1503	3A	2	MSS	U	2712.15	CGI-L	CGI-L
T-1158	1C	2	MSI	M	3842.29	CGI-L	CGI-L
T-1138	1B	1	MSS	U	4180.35	CGI-L	CGI-L
T-1781	1A	1	MSS	U	4186.2	CGI-L	CGI-L
T-1492	1C	1	MSS	U	4503.46	CGI-L
T-1133	1A	1	MSI	M	5127.78
T-1523	1B	3	MSS	U	5324.6
T-1501	3A	3	MSS	U	5329.88
T-1235	1B	2	MSI	M	5392
T-1500	3A	3	MSS	U	5430.22
T-1674	2B	3	MSS	M	5441.94
T-1790	1B	3	MSS	U	5458.01
T-1130	1C	1	MSS	M	5745.23
T-1028	1B	2	MSS	U	6220.69
T-1569	3A	1	MSS	U	6245.17
T-1375	1B	2	MSS	U	6402.84
T-1263	1A	1	MSS	U	6429.07
T-1125	1B	1	MSI	U	6631.54
T-1123	1B	1	MSS	U	6653.04
T-1095	1A	1	MSS	U	6889.34
T-1299	1A	2	MSS	U	7081.36
T-1525	1A	1	MSS	U	7258.33
T-1712	2B	1	MSS	U	7279.92
T-1089	1C	2	MSI	M	7289.48
T-0026	1B	2	MSS	U	7338.72
T-1653	1B	1	MSS	U	7480.78
T-1174	1B	2	MSI	M	7491.26
T-1209	1B	2	MSI	M	7743.05
T-1281	1A	2	MSS	U	7875.58
T-1767	1A	1	MSS	U	8366.38
T-1720	1C	2	MSS	U	8475.72
T-1332	1B	2	MSS	U	8478.7
T-1141	1B	2	MSI	M	8622.22
T-1324	1B	2	MSS	U	8642.64
T-1621	1B	1	MSS	U	8670.01
T-1470	1B	2	MSS	U	8721.76
T-1120	2B	1	MSS	U	8744.7
T-1430	1B	2	MSS	U	9020.43
T-1594	1B	2	MSI	M	9099.74
T-1592	1B	1	MSS	U	9152.81
T-1534	1B	2	MSI	M	9203.14
T-1681	1B	1	MSS	U	9233.88
T-1645	1C	2	MSI	U	9499.21
T-1300	1B	1	MSS	U	9608.92
T-1292	1A	2	MSS	M	9851.63
T-1504	3A	1	MSS	U	9921.84
T-1336	1A	1	MSS	U	10233.3
T-1729	1A	1	MSI	M	10303.9
T-1339	1B	1	MSS	U	10328.4
T-1054	1B	2	MSS	U	10432.1
T-1249	1B	1	MSS	U	10861.3
T-1365	1A	1	MSS	U	11219.1
T-1526	1C	2	MSI	M	11269.2
T-1173	1C	2	MSI	M	12118.6
T-1779	1B	1	MSS	U	12315.6
T-1314	1B	1	MSS	U	12334.5
T-1572	1B	1	MSI	M	12350.4
T-1251	1B	2	MSS	U	12436
T-1319	1B	2	MSI	U	12570.2
T-1046	1A	1	MSS	U	12813.3
T-1575	1B	1	MSI	M	13069.9
T-1576	1C	2	MSI	M	13555.3
T-0008	1B	1	MSS	U	13756.3
T-1363	1B	2	MSI	M	13877.4
T-1768	1A	1	MSS	U	14177.5		CGI-H
T-1220	1B	1	MSI	M	14526.5
T-1648	1B	1	MSS	U	14530.8		CGI-H
T-1499	1A	1	MSS	U	14651.4	CGI-H
T-1350	3C	3	MSS	U	15467.5	CGI-H	CGI-H
T-1590	1B	2	MSI	M	16829.2	CGI-H	CGI-H
T-1282	1B	2	MSS	U	16857.5	CGI-H
T-1359	1B	2	MSI	M	19893.9	CGI-H	CGI-H
T-1344	1A	1	MSI	M	24635.5		CGI-H
M: MLH1 methylated; U: MLH1 unmethylated; CGI-L CpG island low level methylation; CGI-H CpG island high level methylation
