# Supplementary material for: Identification of endometrial cancer methylation features using combined methylation analysis methods
Source: PLoS One. 2017 Mar 9;12(3):e0173242. doi: 10.1371/journal.pone.0173242 (PMC5344376; doi:10.1371/journal.pone.0173242)
Supplement: S2 Table — (XLSX) [file pone.0173242.s004.xlsx]

## Sheet: Read summary
Table S2 - Sequencing summary
Sample ID	Pass Filter, total (reads)	Pass Filter, nonduplicate (reads)	Pass Filter, nonduplicate (%)	Uniquely mapped, hg18 (reads)	Multiply mapped, hg18 (reads)	Alignment rate, uniquely mapped + multiply mapped (%)	Unique mapped / total Pass Filter (%)
N-0153	49025969	27399277	55.8873	15536019	10518099	95.0905	31.6894
N-0175	61251119	37552966	61.3098	22864853	13220445	96.0917	37.3297
N-0019	53686781	29408578	54.7781	18273041	9239055	93.5513	34.0364
N-0027	57073891	17086173	29.9369	8934381	5934802	87.0247	15.6541
N-0028	48128715	25963948	53.9469	12781648	9082532	84.2098	26.5572
N-0029	31488368	21465979	68.1711	14232321	6513971	96.6473	45.1987
N-0033	59470935	48538307	81.6169	31285991	14001882	93.3034	52.6072
N-0035	54450528	42931801	78.8455	26577024	13173997	92.5911	48.8095
N-0037	24823288	19319955	77.83	11753563	6848059	96.2819	47.3489
N-0038	28029464	23084948	82.3596	15457133	6936915	97.0071	55.146
N-0065	60724046	32035067	52.7552	20041550	10777865	96.2052	33.0043
N-0089	58420100	35167104	60.1969	21200036	12530311	95.9145	36.2889
T-0026	56829738	36943443	65.0072	17665394	11491877	78.9241	31.0848
T-0065	30676628	27099978	88.3408	18511258	1578068	74.1304	60.3432
T-1028	63740735	31857973	49.9806	18586217	11460044	94.3132	29.1591
T-1046	55245723	34297601	62.0819	20472642	12038486	94.7913	37.0574
T-1054	42155834	22387075	53.1055	12895858	8072939	93.6647	30.5909
T-1089	62037896	34670528	55.886	21566629	11702585	95.9582	34.7636
T-1095	58604358	28689648	48.9548	17886976	9829815	96.609	30.5216
T-1123	49325445	26293909	53.307	16465669	8714832	95.7655	33.3817
T-1125	31020794	17381573	56.032	11925097	1345457	76.3484	38.4423
T-1130	55857345	30801000	55.1423	19174220	10393684	95.9966	34.3271
T-1133	30428746	26600194	87.418	13701936	6501885	75.9537	45.0296
T-1138	32355531	20253778	62.5976	12451691	6986910	95.9752	38.484
T-1141	56988691	29821867	52.3294	18359294	10159585	95.6308	32.2157
T-1158	53896702	39360452	73.0294	26661884	10677777	94.8659	49.4685
T-1173	60694171	32808679	54.0557	20326742	11390483	96.6733	33.4904
T-1174	61070691	31738455	51.97	19638299	10909446	96.2484	32.1567
T-1193	65786373	45493430	69.1533	31836403	12287355	96.9893	48.3936
T-1220	32263887	20478686	63.4725	12499919	1472696	68.23	38.7428
T-1235	64206845	37356768	58.1819	24219957	11741773	96.2656	37.7218
T-1249	51571010	24427917	47.3675	15490102	8131128	96.6977	30.0365
T-1251	55109603	23035129	41.7988	14185255	8063696	96.587	25.7401
T-1263	64375765	19260140	29.9183	11625266	6701621	95.1545	18.0585
T-1281	58705542	29380073	50.0465	17611294	10477968	95.6065	29.9994
T-1292	58924973	46679287	79.2182	29909603	10688853	86.9732	50.7588
T-1299	30420474	21136643	69.4816	12903318	7511525	96.5851	42.4166
T-1300	57262770	29086534	50.7948	16884677	11045372	96.024	29.4863
T-1314	62222319	31014942	49.8454	18365230	11374318	95.8878	29.5155
T-1319	58614376	22586096	38.5334	13743083	7846231	95.5867	23.4466
T-1324	60699876	33616454	55.3814	20549436	11526447	95.4172	33.8542
T-1332	35907422	22574408	62.8684	14038311	7752773	96.53	39.0958
T-1336	60983306	35029279	57.4408	20709612	12850539	95.806	33.9595
T-1339	31015117	13738292	44.2955	8060432	5193992	96.478	25.9887
T-1344	61035028	26407224	43.2657	15737318	9650472	96.1396	25.7841
T-1350	50635258	34974115	69.0707	18875536	12080917	88.5125	37.2775
T-1363	56544250	25600294	45.2748	15109594	9236423	95.1005	26.7217
T-1365	60508340	13787673	22.7864	7613628	5333194	93.9014	12.5828
T-1375	52017980	37059472	71.2436	19716216	12380313	86.6082	37.9027
T-1430	28011462	17007401	60.7159	10100647	6330834	96.6137	36.059
T-1499	54125241	18633414	34.4265	10898895	6931893	95.6925	20.1364
T-1504	59591726	33326683	55.925	20822061	11410607	96.7173	34.9412
T-1525	52317820	38737303	74.0423	24313024	12507703	95.0524	46.4718
T-1526	55400737	22145814	39.9739	14145850	7333529	96.9907	25.5337
T-1534	61344586	36130241	58.8972	22288091	12518034	96.3352	36.3326
T-1569	57024280	45322212	79.4788	27621273	13446428	90.6127	48.4377
T-1576	61903786	26434820	42.7031	15918965	9174362	94.9253	25.7157
T-1590	59585233	30741886	51.5931	18618363	10913328	96.0634	31.2466
T-1592	63512174	43966670	69.2256	27649239	13386912	93.3347	43.5338
T-1594	45016885	34561285	76.774	17469717	10648515	81.3576	38.807
T-1621	63919727	18894156	29.5592	10952533	6905358	94.5154	17.1348
T-1645	56943749	40051342	70.3349	25086334	12758616	94.4911	44.0546
T-1648	51089578	38223441	74.8165	20686447	12981388	88.0816	40.4905
T-1653	54828515	45829842	83.5876	28979814	10533563	86.2176	52.8554
T-1681	52405964	24458648	46.6715	14371012	8982254	95.4806	27.4225
T-1712	62154530	45674131	73.4848	28661083	14192522	93.8247	46.1126
T-1720	54490818	30052224	55.151	17498749	11239668	95.6283	32.1132
T-1729	54395945	47040392	86.4778	31162231	10250233	88.036	57.2878
T-1767	28245208	19675819	69.6607	11328607	7606894	96.2374	40.1081
T-1768	47678864	38289948	80.308	17733596	11448509	76.2135	37.1938
T-1779	60065453	33662664	56.0433	18519294	12606362	92.4634	30.8319
T-1781	58324234	53466276	91.6708	27330649	7601044	65.3341	46.8599
T-1120	61397490	20976978	34.1659	12948792	7075064	95.4563	21.0901
T-1191	29808227	19412144	65.1234	12418169	6088949	95.3378	41.6602
T-1209	60785061	30956297	50.9275	18459581	11186887	95.7688	30.3686
T-1282	58886875	27111067	46.0392	16479612	9859313	97.1519	27.9852
T-1359	59255128	22414265	37.8267	12549518	8620024	94.4467	21.1788
T-1470	64954250	34029745	52.3903	20193355	12409639	95.8073	31.0886
T-1492	28407799	18149146	63.8879	11304534	6049968	95.6216	39.7938
T-1500	33165350	18642303	56.2102	11974420	6131451	97.1225	36.1052
T-1501	32136074	15656535	48.7195	10466509	4808294	97.5618	32.5693
T-1503	32736441	26946563	82.3137	19081170	7160079	97.3825	58.2872
T-1523	31991081	18075629	56.5021	11726900	5851071	97.2468	36.6568
T-1572	57046841	36152695	63.3737	21710605	12299779	94.0743	38.0575
T-1575	53403413	34734391	65.0415	20361121	12385997	94.2787	38.127
T-1674	30553966	14842867	48.5792	9478430	4846941	96.5135	31.0219
T-1790	58464823	44584298	76.2583	26936600	14996068	94.0525	46.0732
T-0008	56374343	21192608	37.5926	12072721	8021094	94.8152	21.4153
