# Supplementary material for: Identification of endometrial cancer methylation features using combined methylation analysis methods
Source: PLoS One. 2017 Mar 9;12(3):e0173242. doi: 10.1371/journal.pone.0173242 (PMC5344376; doi:10.1371/journal.pone.0173242)
Supplement: S3 Table — (XLSX) [file pone.0173242.s005.xlsx]

## Sheet: Sheet1
Table S3. Term enrichment associated with hypermethylated promoter CGI (MSigDB Perturbation)
Term Name	Hyper FDR Q-Val	Hyper Fold Enrichment	Hyper Foreground Region Hits	Hyper Total Regions
Genes identified as targets of the Polycomb protein SUZ12	2.8 x 10-19	2.5	126	1669
Genes possessing promoter trimethylated H3K27 (H3K27me3)	2.2 x 10-19	2.4	134	1854
Polycomb Repression Complex 2 (PRC) targets	2.8 x 10-18	2.8	97	1127
Genes identified as targets of the Polycomb protein EED	4.2 x 10-18	2.4	124	1705
Genes with hypermethylated DNA in lung cancer samples	9.1 x 10-6	2.5	44	574
Genes de novo DNA methylated in cancer	4.0 x 10-4	3.7	19	169
